# Supplementary material for: The Natural Chemotherapeutic Capsaicin Activates AMPK through LKB1 Kinase and TRPV1 Receptors in Prostate Cancer Cells
Source: Pharmaceutics. 2022 Jan 29;14(2):329. doi: 10.3390/pharmaceutics14020329 (PMC8880011; doi:10.3390/pharmaceutics14020329)
Supplement: Supplementary file 1 [file pharmaceutics-14-00329-s001.zip]

Archive with 1 entries (1 files):
- pharmaceutics-1547322-SI.pdf
